# Supplementary material for: Establishment and Validation of an Efficient Agrobacterium Tumefaciens-Mediated Transient Transformation System for Salix Psammophila
Source: Int J Mol Sci. 2024 Dec 1;25(23):12934. doi: 10.3390/ijms252312934 (PMC11641538; doi:10.3390/ijms252312934)
Supplement: Supplementary file 1 [file ijms-25-12934-s001.zip]

Archive with 3 entries (3 files):
- Figure S1.tif
- Figure S2.tif
- Tables S1-S2.xlsx
