# Supplementary material for: Establishment and Validation of an Efficient Agrobacterium Tumefaciens-Mediated Transient Transformation System for Salix Psammophila
Source: Int J Mol Sci. 2024 Dec 1;25(23):12934. doi: 10.3390/ijms252312934 (PMC11641538; doi:10.3390/ijms252312934)
Supplement: Supplementary file 1 [file ijms-25-12934-s001.zip › Tables S1-S2.xlsx]

## Sheet: 引物
Table S1 Primers used in this study
Primer name	primer
SpPP2C80-1301-F	GGACTCTTGACCATGATGCAGGGTCTCCATGCAA
SpPP2C80-1301-R	TTCTCCTTTACTAGTTCATACATCATCCAAGCTGGTAATA
UBC-F	TGGCATCGAAACGGATCTTG
UBC-R	ACGGATAGTCTGGAGGAAAATGA
AtActin-F	ACCCTCCAATCCAGACACTG
AtActin-R	TTGCTGACCGTATGAGCAAG
SpPP2C80-qF	TGCTGGAACAGATGGATT
SpPP2C80-qR	CCACCATAATAGCGAAAC

## Sheet: SpPP2C80序列
Table S2 The CDS sequences of SpPP2C80
	sequence (5'-3')
SpPP2C80	ATGCAGGGTCTCCATGCAATCAACTTAGGGGATAGTGGGTTTGTAGTTGTTCGAGGTGGGAGCACCATCTTCCGATCTCCTGTGCAACAACATGGTTTTAATTTCACCTATCAACTTGAGGATGGAAACAGTGGTGCTCTTCCTAGCTCTGGCCAGGTCTTCACAATTCCTGTTGCTCCTGGAGACTTTATAGTTGCTGGAACAGATGGATTGTTTGACAACTTGTACAACACTGAAATTACTGCAATTGTGGTTCATGCCATGAGAGCTGGCTTAGAGCCCCAGGCAGCAGCTCAGAAAATTGCTGCATTGGCACGGCAACGAGCGGAAGATAAAGACCGGCAGACCCCATTCTCCACTTCTGCGCAAAATGCTGGGTTTCGCTATTATGGTGGCAAG…
